# Supplementary material for: Vicarious experiences of touch (mirror touch) in a Chinese sample: Cross-cultural and individual differences
Source: PLoS One. 2022 Nov 18;17(11):e0266246. doi: 10.1371/journal.pone.0266246 (PMC9674153; doi:10.1371/journal.pone.0266246)
Supplement: S1 File — (XLSX) [file pone.0266246.s001.xlsx]

## Sheet: Sheet1
sex	age	MT-score	The intensity when seeing human touch	The intensity when seeing object touch	The intensity when seeing dummy touch	The intensity when seeing itch	The intensity when seeing finger touching a human body	The intensity when seeing knife touching a human body
Female	19	0	0	0	0	1.25	0	0
Female	19	0	0	0	0	1.25	0	0
Female	20	0	0	0	0	0	0	0
Female	18	0	0	0	0	0	0	0
Female	19	0	0	0	0	0	0	0
Female	18	0	0	0	0	0	0	0
Male	21	0	0	0	0	0	0	0
Male	20	0	0	0	0	3	0	0
Female	18	0	0	0	0	1	0	0
Female	19	0	0	0	0	0	0	0
Female	19	0	0	0	0	0	0	0
Male	33	0	0	0	0	0	0	0
Female	18	0	0	0	0	0.25	0	0
Female	20	0	0	0	0	0	0	0
Male	21	0	0	0	0	0	0	0
Female	21	0	0	0	0	2	0	0
Female	22	0	0	0	0	4	0	0
Female	18	0	0	0	0	1	0	0
Female	18	0	0	0	0	0	0	0
Female	18	0	0	0	0	1.5	0	0
Female	19	0	0	0	0	2.75	0	0
Female	20	0	0	0	0	1.25	0	0
Female	20	0	0	0	0	1	0	0
Female	19	0	0	0	0	0	0	0
Female	19	0	0	0	0	0	0	0
Female	19	0	0	0	0	2.25	0	0
Female	21	0	0	0	0	0	0	0
Female	21	0	0	0	0	0.5	0	0
Female	19	0	0	0	0	0	0	0
Female	19	0	0	0	0	0	0	0
Female	19	0	0	0	0	0	0	0
Female	18	0	0	0	0	0	0	0
Female	19	0	0	0	0	0	0	0
Female	20	0	0	0	0	0.5	0	0
Female	19	0	0	0	0	0.5	0	0
Female	19	0	0	0	0	0	0	0
Female	18	0	0	0	0	0	0	0
Female	20	0	0	0	0	0	0	0
Female	24	0	0	0	0	2.5	0	0
Female	18	0	0	0	0	1.25	0	0
Female	20	0	0	0	0	2.25	0	0
Female	20	0	0	0	0	0	0	0
Female	19	0	0	0	0	0	0	0
Female	19	0	0	0	0	0	0	0
Male	24	0	0	0	0	0	0	0
Female	17	0	0	0	0	0.75	0	0
Male	19	0	0	0	0	1.75	0	0
Prefer not to say	19	0	0	0	0	0	0	0
Female	18	0	0	0	0	0.75	0	0
Male	20	0	0	0	0	0.25	0	0
Male	20	0	0	0	0	0.25	0	0
Female	20	0	0	0	0	2.5	0	0
Female	36	0	0	0	0	0	0	0
Female	19	0	0	0	0	1.5	0	0
Female	20	0	0	0	0	0	0	0
Female	19	0	0	0	0	0	0	0
Female	19	0	0	0	0	2.5	0	0
Male	19	0	0	0	0	0	0	0
Female	18	0	0	0	0	0	0	0
Male	19	0	0	0	0	0	0	0
Female	20	0	0	0	0	0	0	0
Female	19	0	0	0	0	0.75	0	0
Female	19	0	0	0	0	1	0	0
Female	20	0	0	0	0	0	0	0
Female	21	0	0	0	0	0	0	0
Female	20	0	0	0	0	0	0	0
Female	18	0	0	0	0	0	0	0
Female	18	0	0	0	0	0	0	0
Female	20	0	0	0	0	0	0	0
Female	19	0	0	0	0	0	0	0
Female	19	0	0	0	0	1	0	0
Female	19	0	0	0	0	0	0	0
Female	20	0	0	0	0	0	0	0
Female	18	0	0	0	0	2.25	0	0
Female	18	0	0	0	0	0	0	0
Female	18	0	0	0	0	0.75	0	0
Female	18	0	0	0	0	0	0	0
Female	25	0	0	0	0	0	0	0
Female	18	0	0	0	0	3.5	0	0
Male	20	0	0	0	0	0.5	0	0
Female	19	0	0	0	0	3.5	0	0
Female	19	0	0	0	0	0	0	0
Female	19	0	0	0	0	0.75	0	0
Male	21	0	0	0	0	0	0	0
Female	19	0	0	0	0	0	0	0
Female	21	0	0	0	0	0	0	0
Male	20	0	0	0	0	3	0	0
Male	21	0	0	0	0	0	0	0
Male	21	0	0	0	0	0.75	0	0
Female	18	0	0	0	0	0	0	0
Female	18	0	0	0	0	2.5	0	0
Male	22	0	0	0	0	0	0	0
Female	19	0	0	0	0	0	0	0
Female	20	0	0	0	0	0.5	0	0
Female	20	0	0	0	0	0	0	0
Female	18	0	0	0	0	0	0	0
Female	21	0	0	0	0	0.5	0	0
Female	19	0	0	0	0	0.25	0	0
Male	18	0	0	0	0	0	0	0
Female	18	0	0	0	0	0	0	0
Female	19	0	0	0	0	0	0	0
Female	24	0	0	0	0	1	0	0
Female	18	0	0	0	0	0	0	0
Female	19	0	0	0	0	0	0	0
Female	18	0	0	0	0	0	0	0
Female	18	0	0	0	0	0	0	0
Female	20	0	0	0	1	3.25	0	0
Female	19	0	0	0	0	5.25	0	0
Female	20	0	0	0	0	1.75	0	0
Female	20	0	0	0	0	2.25	0	0
Female	20	0	0	0	0	1.5	0	0
Female	18	0	0	0	0	1.5	0	0
Female	19	0	0	0	0	0	0	0
Female	18	0	0	0	0	1.5	0	0
Female	18	0	0	0	0	2	0	0
Female	19	0	0	0	0	1	0	0
Female	19	0	0	0	0	0	0	0
Female	19	0	0	0	0	0	0	0
Female	19	0	0	0	0	0.25	0	0
Female	18	0	0	0	0	1	0	0
Female	16	0	0	0	0	0	0	0
Female	19	0	0	0	0	2.75	0	0
Male	22	0	0	0	0	0	0	0
Male	19	0	0	0	0	0	0	0
Female	18	0	0	0	0	0	0	0
Male	20	0	0	0	0	1.5	0	0
Male	19	0	0	0	0	0	0	0
Male	19	0	0	0	0	0.25	0	0
Female	19	0	0	0	0	0	0	0
Female	20	0	0	0	0	2.75	0	0
Female	19	0	0	0	0.25	0	0	0
Female	19	0	0	0	0	0	0	0
Female	20	0	0	0	0	0.5	0	0
Female	19	0	0	0	0	0	0	0
Male	20	0	0	0	0	0	0	0
Female	18	0	0	0	0	0.75	0	0
Male	21	0	0	0	0	0	0	0
Female	18	0	0	0	0	0.25	0	0
Female	19	0	0	0	0	0	0	0
Female	18	0	0	0	0	0	0	0
Female	20	0	0	0	0	0.75	0	0
Female	20	0	0	0	0	2.75	0	0
Female	19	0	0	0	0	2	0	0
Male	20	0	0	0	0.5	1.75	0	0
Female	20	0	0	0	0	0.5	0	0
Male	19	0	0	0	0	0.5	0	0
Female	18	0	0	0	0	0	0	0
Female	19	0	0	0	0	0	0	0
Female	18	0	0	0	0	0	0	0
Female	18	0	0	0	0	0	0	0
Female	18	0	0	0	0	0	0	0
Male	18	0	0	0	0	3.5	0	0
Female	19	0	0	0	0	1.75	0	0
Male	19	0	0	0	0	0.75	0	0
Male	19	0	0	0	0	0	0	0
Male	20	0	0	0	0	0	0	0
Female	21	0	0	0	0	0	0	0
Female	29	0	0	0	0	2.75	0	0
Female	20	0	0	0	0	0.75	0	0
Female	18	0	0	0	0	0	0	0
Female	18	0	0	0	0	0	0	0
Female	19	0	0	0	0	0.75	0	0
Female	21	0	0	0	0	0.5	0	0
Female	20	0	0	0	0	0	0	0
Female	25	0	0	0	0	0	0	0
Female	20	0	0	0	0	1.25	0	0
Female	21	0	0	0	0	0	0	0
Male	20	0	0	0	0	3.5	0	0
Female	19	0	0	0	0	0	0	0
Female	20	0	0	0	0	1.25	0	0
Female	18	0	0	0	0	0	0	0
Male	20	0	0	0	0	1	0	0
Male	24	0	0	0	0	2.25	0	0
Male	20	0	0	0	0	0	0	0
Female	18	0	0	0	0	0	0	0
Female	18	0	0	0	0	0	0	0
Male	18	0	0	0	0	0	0	0
Female	18	0	0	0	0	0	0	0
Male	20	0	0	0	0	1.75	0	0
Male	19	0	0	0	0	0	0	0
Male	19	0	0	0	0	0	0	0
Female	20	0	0	0	0	1.75	0	0
Male	42	0	0	0	0	0	0	0
Male	19	0	0	0	0	0	0	0
Male	20	0	0	0	0	0	0	0
Female	18	0	0	0	0	1.5	0	0
Female	22	0	0	1	0	1.25	0	0
Female	21	0	0	0	0	0	0	0
Female	18	0	0	0	0	0	0	0
Female	20	0	0	0	0	0	0	0
Female	21	0	0	0	0	0.5	0	0
Male	26	0	0	0	0	0	0	0
Female	19	0	0	0	0	0	0	0
Female	19	0	0	0	0	0	0	0
Female	20	0	0	0	0	0	0	0
Female	19	0	0	0	0	0	0	0
Male	19	0	0	0	0	0.5	0	0
Female	19	0	0	0	0	0	0	0
Female	24	0	0	0	0	0	0	0
Male	19	0	0	0	0	0.5	0	0
Female	18	0	0	0	0	2.25	0	0
Female	20	0	0	0	0	0	0	0
Female	34	0	0	0	0	0	0	0
Male	20	0	0	0	0	0.5	0	0
Female	19	0	0	0	0	0.75	0	0
Female	18	0	0	0	0	0.75	0	0
Female	19	0	0	0	0	0	0	0
Female	20	0	0	0	0	1.25	0	0
Female	20	0	0	0	0.25	2	0	0
Female	18	0	0	0	0	0	0	0
Female	19	0	0	0	0	0	0	0
Female	18	0	0	0	0	1	0	0
Female	20	0	0	0	0	1.5	0	0
Male	19	0	0	0	0	1	0	0
Female	18	0	0	0	0	0	0	0
Female	18	0	0	0	0	0	0	0
Female	19	0	0	0	0	0	0	0
Female	18	0	0	0	0	0	0	0
Female	18	0	0	0	0	2	0	0
Female	19	0	0	0	0	1.25	0	0
Female	18	0	0	0	0	0	0	0
Female	20	0	0	0	0	0.5	0	0
Female	19	0	0	0	0	0	0	0
Female	20	0	0	0	0	2.5	0	0
Female	20	0	0	0	0	1.25	0	0
Female	20	0	0	0	0	3.5	0	0
Male	18	0	0	0	0	0	0	0
Female	19	0	0	0	0	0	0	0
Female	19	0	0	0	0	0	0	0
Female	20	0	0	0	0	0	0	0
Female	19	0	0	0	0	0	0	0
Female	20	0	0	0	0	0	0	0
Female	20	0	0	0	0	3	0	0
Female	18	0	0	0	0	0	0	0
Female	18	0	0	0	0	0.5	0	0
Female	19	0	0	0	0	0	0	0
Male	41	0	0	0	0	0	0	0
Male	21	0	0	0	0	0.5	0	0
Male	19	0	0	0	0	0	0	0
Female	18	0	0	0	0	2.75	0	0
Female	19	0	0	0	0	5.25	0	0
Female	20	0	0	0	0	0	0	0
Female	18	0	0	0	0	0.5	0	0
Female	19	0	0	0	0	0.5	0	0
Female	18	0	0	0	0	1.5	0	0
Female	19	0	0	0	0	0	0	0
Male	19	0	0	0	0	2.75	0	0
Female	21	0	0	0	0	1.25	0	0
Female	19	0	0	0	0	0	0	0
Female	19	0	0	0	0	3.75	0	0
Female	19	0	0	0	0	0	0	0
Female	20	0	0	0	0	3	0	0
Female	20	0	0	0	0	1.5	0	0
Female	18	0	0	0	0	0	0	0
Female	19	0	0	0	0	0	0	0
Female	18	0	0	0	0	1.25	0	0
Female	20	0	0	0	0	1	0	0
Female	20	0	0	0	0	0	0	0
Female	19	0	0	0	0	0	0	0
Female	19	0	0	0	0	0	0	0
Female	20	0	0	0	0	5.75	0	0
Female	21	0	0	0	0	0.25	0	0
Male	20	0	0	0	0	1.75	0	0
Female	18	0	0	0	0	0	0	0
Female	18	0	0	0	0	0	0	0
Female	19	0	0	0	0	0	0	0
Female	20	0	0	0	0	3.25	0	0
Female	20	0	0	0	0	0.75	0	0
Female	19	0	0	0	0	0	0	0
Female	20	0	0	0	0	0.75	0	0
Female	19	0	0	0	0	0	0	0
Male	19	0	0	0	0	0.75	0	0
Female	18	0	0	0	0	0	0	0
Female	19	0	0	0	0	0	0	0
Female	21	0	0	0	0	0	0	0
Female	22	0	0	0	0	0.25	0	0
Female	19	0	0	0	0	3.25	0	0
Prefer not to say	19	0	0	0	0	0.5	0	0
Female	20	0	0	0	0	1.5	0	0
Female	19	0	0	0	0	0.5	0	0
Female	20	0	0	0	0	0	0	0
Female	19	0	0	0	0	2.25	0	0
Male	18	0	0	0	0	6.75	0	0
Female	21	0	0	0	0	1.5	0	0
Female	18	0	0	0	0	0	0	0
Female	21	0	0	0	0	0	0	0
Female	18	0	0	0	0	1.75	0	0
Female	19	0	0	0	0	0.75	0	0
Female	20	0	0	0	0	0.75	0	0
Female	19	0	0	0	0	2.5	0	0
Female	19	0	0	0	0	0	0	0
Male	20	0	0	0	0	0	0	0
Female	21	0	0	0	0	1.75	0	0
Male	20	0	0	0	0	0	0	0
Male	18	0	0	0	0	0	0	0
Female	23	0	0	0	0	0	0	0
Female	30	0	0	0	0.25	0.5	0	0
Female	18	0	0	0	0	0	0	0
Male	19	0	0	0	0	0	0	0
Female	20	0	0	0	0	1.75	0	0
Female	24	0	0	0	0	0	0	0
Female	20	0	0	0	0	0.75	0	0
Female	18	0	0	0	0	1.5	0	0
Female	19	0	0	0	0	1.5	0	0
Male	25	0	0	0	0	0	0	0
Female	18	0	0	0	0	0	0	0
Female	18	0	0	0	0	2.5	0	0
Female	18	0	0	0	0	0	0	0
Female	19	0	0	0	0	4	0	0
Female	27	0	0	0	0	4.75	0	0
Female	19	0	0	0	0	0	0	0
Female	19	0	0	0	0	0.75	0	0
Female	19	0	0	0	0	0	0	0
Male	49	0	0	0	0	0	0	0
Female	20	0	0	0	0	0	0	0
Male	19	0	0	0	0	0	0	0
Male	19	0	0	0	0.5	0	0	0
Female	18	0	0	0	0	0	0	0
Female	21	0	0	0	0	0	0	0
Female	17	0	0	0	0	0.5	0	0
Female	18	0	0	0	0	0	0	0
Female	19	0	0	0	0	1.75	0	0
Female	21	0	0	0	0	0	0	0
Female	20	0	0	0	0	0	0	0
Female	19	0	0	0	0	0	0	0
Female	17	0	0	0	0	2	0	0
Female	19	0	0	0	0	0	0	0
Female	19	0	0	0	0	0	0	0
Female	18	0	0	0	0	0	0	0
Female	18	0	0	0	0	0	0	0
Female	19	0	0	0	0	0	0	0
Female	19	0	0	0	0	0	0	0
Male	23	0	0	0	0	0	0	0
Female	18	0	0	0	0	0	0	0
Female	18	0	0	0	0	1.5	0	0
Female	20	0	0	0	0	2	0	0
Female	21	0	0	0	0	0	0	0
Female	20	0	0	0	0	0	0	0
Female	19	0	0	0	0	0.75	0	0
Male	19	0	0	0	0	0	0	0
Female	20	0	0	0	0	0	0	0
Female	19	0	0	0	0	1.25	0	0
Female	20	0	0	0	0	2	0	0
Female	19	0	0	0	0	0	0	0
Female	21	0	0	0	0	0	0	0
Female	19	0	0	0	0	0	0	0
Female	20	0	0	0	0	0	0	0
Female	18	0	0	0	0	0	0	0
Female	18	0	0	0	0	0	0	0
Female	18	0	0	0	0	0	0	0
Female	19	0	0	0	0	1	0	0
Female	20	0	0	0	0	0	0	0
Female	18	0	0	0	0	0	0	0
Female	20	0	0	0	0	1.75	0	0
Female	19	0	0	0	0	1.5	0	0
Male	18	0	0	0	0	0	0	0
Female	18	0	0	0	0	2.5	0	0
Male	20	0	0	0	0	0.5	0	0
Female	19	0	0	0	0	0	0	0
Female	18	0	0	0	0	0	0	0
Female	20	0	0	0	0	2.5	0	0
Male	33	0	0	0	0	0	0	0
Female	18	0	0	0	0	0	0	0
Male	21	0	0	0	0	0	0	0
Male	21	0	0	0	0	0.25	0	0
Female	20	0	0	0	0	0	0	0
Male	20	0	0	0	0	0.5	0	0
Female	19	0	0	0	0	2.5	0	0
Female	18	0	0	0	0	0	0	0
Female	18	0	0	0	0.5	0	0	0
Female	20	0	0	0	0	2	0	0
Female	18	0	0	0	0	0	0	0
Female	20	0	0	0	0	0	0	0
Female	19	0	0	0	0	0	0	0
Female	19	0	0	0	0	3	0	0
Male	20	0	0	0	0	2.5	0	0
Male	38	0	0	0	0	0	0	0
Male	30	0	0	0	0	0	0	0
Female	22	0	0	0	0	1.25	0	0
Female	18	0	0	0	0	0	0	0
Female	19	0	0	0	0	0	0	0
Female	18	0	0	0	0	0	0	0
Female	18	0	0.0714286	0	0	4.25	0	0.25
Female	20	0	0.0714286	0	0	1.75	0	0.25
Female	20	0	0.0714286	0	0	0	0	0.25
Male	20	0	0.0714286	0	0	3.25	0	0.25
Female	33	0	0.0714286	0	0	0	0	0.25
Male	23	0	0.0714286	0	0	0	0	0.25
Female	18	0	0.0714286	0	0	0.25	0	0.25
Female	19	0	0.0714286	0	0.5	0.75	0	0.25
Female	18	0	0.0714286	0	0	3.75	0	0.25
Female	19	0	0.0714286	0	0	0	0	0
Female	19	0	0.0714286	0	0	0	0	0
Female	21	0	0.0714286	0	0	4.5	0	0.25
Female	18	0	0.0714286	0	0	0.5	0	0.25
Female	20	0	0.0714286	0	0	0	0	0.25
Female	18	0	0.0714286	0	0	0	0.25	0
Male	19	0	0.0714286	1.5	0	1.75	0.25	0
Male	20	0	0.0714286	0	0	0.25	0	0.25
Female	34	0	0.0714286	0	0	0	0	0
Female	18	0	0.0714286	0	0	1.75	0	0.25
Female	18	0	0.0714286	0	0	0	0	0.25
Male	22	0	0.0714286	0	0	0	0.25	0
Female	26	0	0.0714286	0	0	0.5	0.25	0
Female	18	0	0.0714286	0	0	0	0	0.25
Female	21	0	0.0714286	0.5	0.75	1	0	0.25
Female	18	0	0.0714286	0	0	0	0	0.25
Female	19	0	0.0714286	3	0	3.75	0	0.25
Female	22	0	0.0714286	0	0	0.25	0.25	0
Female	20	0	0.0714286	0	0	0.75	0	0.25
Female	19	0	0.142857	0	0	0	0	0.25
Female	20	0	0.142857	0	0	2.25	0	0.5
Female	20	0	0.142857	0	0	2	0	0.5
Female	50	0	0.142857	0	0	0.75	0.5	0
Female	19	0	0.142857	2	0	2	0	0
Female	19	0	0.142857	0	0	1.25	0	0.5
Male	20	0	0.142857	0	0	0.5	0	0.5
Female	18	0	0.142857	0	0	1	0.5	0
Male	20	0	0.142857	0	0	0	0	0.5
Female	19	0	0.142857	0	0	0.5	0	0.5
Male	37	0	0.142857	0	0	0	0	0.5
Female	20	0	0.142857	0	0.25	1.5	0.5	0
Female	20	0	0.142857	0	0	0	0	0.5
Female	18	0	0.142857	0	0	0.5	0	0.5
Male	18	0	0.142857	0	0	3.25	0	0
Female	23	0	0.142857	0	0	0	0	0.5
Female	22	0	0.142857	0	0.5	0	0.5	0
Male	23	0	0.142857	0	0	0	0	0.5
Female	18	0	0.142857	0	0	2.25	0	0.5
Female	19	0	0.142857	0	0	0	0	0.5
Female	19	0	0.142857	0	0	0.5	0	0
Female	19	0	0.142857	0	0	0	0	0.5
Female	19	0	0.142857	0	0	0	0	0
Female	26	0	0.142857	0	0	1.5	0.5	0
Female	19	0	0.142857	1.5	0	3	0	0.5
Female	19	0	0.142857	0	0	0.75	0	0
Female	20	0	0.142857	0	0	0	0	0.5
Female	20	0	0.142857	0	0	4.25	0	0.5
Male	19	0	0.142857	0	0	0.75	0	0.5
Female	19	0	0.142857	0	0	0	0	0.5
Female	21	0	0.142857	0	0	1	0	0.5
Female	19	0	0.142857	0	0	2.5	0	0.5
Female	20	0	0.142857	0	0	0	0	0.5
Female	18	0	0.142857	0	0	1.25	0	0.5
Female	18	0	0.142857	0	0	1	0	0.5
Female	18	0	0.142857	0	0	1.25	0	0.5
Female	19	0	0.142857	0	0	0	0	0.5
Female	21	0	0.142857	0	0	1.75	0	0.5
Female	18	0	0.142857	0	0	1.25	0	0.5
Female	20	0	0.142857	0	0	1.5	0	0.5
Female	22	0	0.142857	0	0	0	0	0.5
Female	21	0	0.142857	0	0	3	0	0.5
Female	19	0	0.142857	0	0	1.25	0	0.5
Male	23	0	0.142857	0	0	2	0	0.5
Female	18	0	0.142857	0	0	1.5	0	0
Male	19	0	0.142857	0	0	0.75	0	0
Male	19	0	0.214286	0	0	0.75	0	0.75
Male	24	0	0.214286	0	0	0	0	0
Male	21	0	0.214286	0	0	0	0	0.75
Male	18	0	0.214286	0	0	0	0	0.75
Male	19	0	0.214286	0	0	0	0	0.75
Male	21	0	0.214286	0	0.25	0.5	0	0.75
Female	20	0	0.214286	0	0	0	0.25	0.5
Female	18	0	0.214286	0	0	0.5	0	0.75
Female	21	0	0.214286	0	0	0	0	0.75
Female	20	0	0.214286	0	0	2.75	0	0.75
Female	18	0	0.214286	0	0	1.25	0	0.75
Female	21	0	0.214286	0	0	2	0	0.75
Female	19	0	0.214286	0	0	0	0	0.75
Female	18	0	0.214286	0	0	0.5	0	0.75
Female	20	0	0.214286	0	0	2.5	0	0.75
Female	19	0	0.214286	0	0	0.75	0.75	0
Female	19	0	0.214286	0	0	3	0	0.75
Male	21	0	0.214286	0	0	0	0	0.75
Female	18	0	0.214286	0	0	0	0	0.75
Male	20	0	0.285714	0	0	0	0	1
Female	18	0	0.214286	0	0	1.5	0	0.75
Male	19	0	0.285714	0	0	3.25	0	1
Female	19	0	0.214286	0	0	0.5	0.25	0.25
Male	19	0	0.285714	0	0	0	0	1
Male	18	0	0.285714	0	0	0	0.75	0
Female	20	0	0.214286	0	0	3.5	0	0.75
Female	20	0	0.214286	0	0	4.75	0	0.75
Male	20	0	0.285714	0	0	0	0	1
Female	18	0	0.214286	0	0	0.5	0	0.75
Female	19	0	0.214286	0	0	5.75	0	0.75
Male	21	0	0.285714	0	0	0.75	0	1
Female	20	0	0.214286	0	0	3.75	0.25	0.5
Female	19	0	0.214286	0	0	0	0	0.75
Female	19	0	0.214286	0	0	0.5	0	0.75
Female	19	0	0.214286	0	0.5	0.5	0	0.75
Female	46	0	0.214286	0	0	3.75	0.75	0
Male	20	0	0.428571	0	0	2	0	1
Male	19	0	0.5	0	0	1.25	0.75	0
Male	21	0	0.5	0	0	1.25	0.75	0.5
Male	20	0	0.785714	0	0	0	1.75	1
Male	19	0	0.857143	1	0	2.75	0	2.5
Male	20	0	1.07143	0	0	0	0	2.25
Male	18	0	1.14286	0	0	0	1	1
Male	22	0	1.21429	0	0	3.5	0	4.25
Female	19	0	0.285714	0	0	0	0	0
Female	20	0	0.285714	0	0	1.25	0	1
Female	18	0	0.285714	0	0.5	0.75	0	1
Female	18	0	0.285714	0	0	2	0	1
Female	21	0	0.285714	0	0	5.75	0	0
Female	19	0	0.285714	0	0	4.75	0	1
Female	20	0	0.285714	0	0	2	0	0.5
Female	20	0	0.285714	0	0	0	1	0
Female	18	0	0.285714	0	0	3	0	1
Female	19	0	0.285714	0	0	3	0	1
Female	19	0	0.285714	0	0	0.5	0	1
Female	19	0	0.285714	0	0	0	0	1
Female	19	0	0.285714	0	0	0	0	1
Female	18	0	0.285714	0	0	1	1	0
Female	21	0	0.285714	0	0	1.5	0	1
Female	19	0	0.285714	0	1.25	0.25	0	1
Female	19	0	0.285714	0	0	2.25	0	1
Female	18	0	0.285714	0	0	0.75	0	1
Female	18	0	0.285714	0	0	3.75	0	1
Female	18	0	0.285714	1	0	1	0.5	0
Female	20	0	0.285714	0	0	3.5	0	1
Female	18	0	0.357143	0	0.5	0	1.25	0
Female	19	0	0.357143	0	0	2.5	0	1.25
Female	20	0	0.357143	0	0	0	0	1.25
Female	18	0	0.357143	0	0	0	0	0
Female	19	0	0.357143	0	0	1.75	0	0
Female	19	0	0.357143	0	0	0	0	1.25
Female	19	0	0.357143	0	0	0	0	1.25
Female	19	0	0.357143	0	0	0	0	1.25
Female	20	0	0.357143	0	0	1	0.5	0.75
Female	19	0	0.357143	0	0	2.5	0	0.75
Female	18	0	0.357143	0	1.25	0	0.75	0.5
Female	19	0	0.357143	0	0	0	0	1.25
Female	19	0	0.357143	0	0	3.5	0	1.25
Female	18	0	0.357143	0	0	1.75	0	0
Female	18	0	0.357143	0	0	0	0	1.25
Female	20	0	0.357143	5	0	0	0	1.25
Female	19	0	0.357143	0	0	0	0	1.25
Female	21	0	0.357143	0	0.75	1.25	0	1.25
Female	18	0	0.357143	0	0	1	0	1.25
Female	22	0	0.357143	0	0	0	0	1.25
Female	19	0	0.357143	0	0.25	0	0.5	0.75
Female	19	0	0.428571	0	0	0	0	1.5
Female	19	0	0.428571	0	0	1.5	0	1.5
Female	20	0	0.428571	0	0	1.5	0	1.5
Female	19	0	0.428571	0	0.5	2.5	0	1.5
Female	54	0	0.428571	0	0	1	0.5	1
Female	18	0	0.428571	0	0	2	0	1.5
Female	19	0	0.428571	0	0	1	0	1.5
Female	20	0	0.428571	0	0	0	0	1.5
Female	19	0	0.5	0	0	0	0	1.75
Female	20	0	0.5	0	0	4.75	0	1.75
Female	19	0	0.5	0	0	0	0	1.75
Female	23	0	0.5	0	0	6.5	1.75	0
Female	21	0	0.5	0	0	2	0	1.75
Female	18	0	0.5	0	0	0	0	1.75
Female	19	0	0.5	0	0	2	0	0
Female	21	0	0.5	0	0	0	0	1.75
Female	18	0	0.5	0	0	5.25	0	1.75
Female	19	0	0.5	0	0	3.25	0	1.75
Female	38	0	0.5	1	0.5	2.25	0	1.25
Female	18	0	0.571429	1	0	1	0.5	1.25
Female	20	0	0.571429	0	0	3	1	0
Female	20	0	0.571429	0	0	0	0.25	1.75
Female	20	0	0.571429	0	0	0.75	0.5	1
Prefer not to say	22	0	0.571429	0	0	0	0	2
Female	18	0	0.571429	0	0	3.5	0	2
Female	18	0	0.571429	0	0	0.75	0.5	0
Female	22	0	0.642857	0	0	1.5	0.5	1.25
Female	19	0	0.642857	0	0.5	0	0.5	1.75
Female	19	0	0.642857	0	0	0	0	1.5
Female	18	0	0.642857	0	0.75	0.25	1.25	0.75
Female	19	0	0.642857	4.5	0	5	0	2.25
Female	20	0	0.642857	0	1.25	4.5	0.5	0.5
Female	19	0	0.642857	0	0	1.25	1.25	1
Female	20	0	0.642857	0	0	2.75	0.25	0.75
Female	18	0	0.642857	0	0	0.5	0	2.25
Female	20	0	0.642857	0	0	1.5	0	1.25
Female	19	0	0.642857	0	0	0	0	2.25
Female	21	0	0.642857	0	0	0.75	0.75	1
Female	21	0	0.714286	0	0	1.5	0	2.5
Female	18	0	0.714286	0	0.5	0.75	0.5	2
Female	19	0	0.714286	0	0	2.25	0	1
Female	19	0	0.714286	0	2	0	1	1.5
Female	18	0	0.714286	0	0	0	0	0
Female	20	0	0.714286	3	1.75	4	1	1.5
Female	24	0	0.714286	0	0	1	1	1.5
Female	19	0	0.714286	0	0	1	0	2.5
Female	19	0	0.714286	0	0	2.75	0	2.5
Female	19	0	0.714286	0	0	0	0	2.5
Female	20	0	0.714286	0	0	3.25	0	2.5
Female	18	0	0.785714	0.5	0.25	0.5	0	2.75
Female	22	0	0.785714	0	0	0.75	1	0.5
Female	24	0	0.785714	0	0	1.5	1	0
Female	21	0	0.785714	5	0	0	0	2.75
Female	19	0	0.785714	0	0	2	0	2.75
Female	20	0	0.785714	0	0	0.75	0	2.75
Female	27	0	0.857143	1	1	2	1.5	0.5
Female	20	0	0.857143	0	0	3.5	1.75	0.75
Female	20	0	0.857143	0	0	0	0	3
Female	19	0	0.857143	0	0	0.5	2	0
Female	24	0	0.928571	0	0	0	2	0
Female	21	0	0.928571	0	0	1.5	1.25	1.25
Female	18	0	1	0	0	3	1	2
Female	18	0	1.07143	0	2	3.75	1.75	2
Female	24	0	1.14286	0	0	1.25	2.25	0.75
Female	19	0	1.14286	0	0	0	0	2.5
Female	20	0	1.14286	1	0.25	0.5	0.75	1.75
Female	18	0	1.14286	0	1.25	2.25	1	2.5
Female	27	0	1.14286	0	0.5	5.5	0.75	2
Female	53	0	1.28571	1	0	2.75	1	1.5
Female	19	0	1.42857	1	1.25	1.25	1.5	1.5
Female	19	0	1.78571	0	0	4	0	6.25
Female	20	0	2	0	1.5	0	3	1.25
Female	19	0	2	0	0.5	0.75	2.5	0.5
Female	21	0	2.85714	0	0	0	1.75	8.25
Female	18	0	3.21429	0	2.5	4.75	1.5	5.75
Female	18	0	3.42857	3.5	0.25	3.5	2	4.75
Female	19	0	4.14286	1.5	2	6	4.25	6.5
Female	19	1	0	0	0	0	0	0
Female	21	1	0.0714286	0	0	0	0	0.25
Female	18	1	0.0714286	0	0	2.5	0	0.25
Female	19	1	0.0714286	0	0	0	0.25	0
Female	19	1	0.0714286	0	0	0	0	0.25
Female	20	1	0.0714286	0	0	2	0	0
Female	24	1	0.142857	0	0	3	0.5	0
Female	19	1	0.142857	0	0	0	0	0.5
Female	22	1	0.142857	0	0	0	0	0.5
Female	18	1	0.142857	0	0	4	0	0.5
Female	19	1	0.142857	0	0.25	0.75	0	0.25
Female	20	1	0.142857	0	0	0	0	0.5
Female	20	1	0.142857	0	0.5	2.5	0.5	0
Female	19	1	0.142857	0	0	0	0.5	0
Female	18	1	0.214286	0	0	0.75	0.75	0
Female	18	1	0.214286	0	0	0	0.75	0
Female	18	1	0.214286	0	0	2	0	0.75
Female	21	1	0.214286	0	0	0	0	0
Female	19	1	0.214286	0	0	0	0.25	0.5
Female	18	1	0.214286	0	0	3.5	0	0.75
Female	19	1	0.214286	0	1	0	0.75	0
Male	19	1	0.142857	0	0	0	0	0.5
Male	22	1	0.142857	0	0.75	2	0.5	0
Male	20	1	0.142857	0	0	0	0	0.5
Male	18	1	0.142857	0	0	0	0	0.5
Male	22	1	0.142857	0	0	0.5	0	0
Male	26	1	0.214286	0	0	0.25	0.75	0
Male	19	1	0.214286	0	0	0	0	0
Female	20	1	0.285714	0	0	4	0.25	0.5
Female	19	1	0.285714	0	0	0.75	1	0
Male	18	1	0.214286	0	0	2.5	0	0.5
Female	18	1	0.285714	0	2.5	3.5	0	0
Female	21	1	0.285714	0	0	0	0	0
Male	19	1	0.214286	0	0	0.75	0.75	0
Female	20	1	0.285714	0	0	5	0	1
Male	20	1	0.214286	0	0	4.5	0.75	0
Male	20	1	0.285714	0	0	0	0	1
Male	19	1	0.285714	0	0	0	0	1
Female	19	1	0.357143	0	0	3.75	0	1.25
Female	18	1	0.357143	0	0	4.25	0	0
Male	22	1	0.357143	0	0	0.75	0.25	0.5
Female	18	1	0.357143	0	0	0	0	1
Male	20	1	0.357143	0	0	2.5	0.75	0.5
Male	20	1	0.357143	0	0	1.5	0	1
Male	19	1	0.428571	0	0	0.75	0	1.5
Female	20	1	0.428571	0	0	0	0	1.5
Female	18	1	0.428571	0	0	1	0	1
Female	18	1	0.428571	0	0	0	0	0.5
Female	18	1	0.428571	0	0.5	0	0.25	1.25
Male	25	1	0.5	0	0	3	0	1.75
Male	20	1	0.5	0	0	1	0	1.75
Male	19	1	0.571429	0	0	5.75	0	0.5
Male	19	1	0.642857	0	0	1.75	0.5	1.75
Male	19	1	0.642857	0	0	2	0.5	1.75
Female	19	1	0.5	1.5	0	0	0	1.75
Male	22	1	0.642857	0	0	2.5	0	2.25
Female	19	1	0.5	0	0	5	1.25	0.5
Male	22	1	0.642857	0	0	0	0.75	0
Female	19	1	0.571429	0	0	5	0.75	1.25
Female	19	1	0.571429	0	0.5	0	1	0
Female	18	1	0.571429	0	0	2.25	0	2
Female	20	1	0.571429	0	0	3.5	0	2
Female	19	1	0.571429	0	0	0.75	0	2
Female	18	1	0.571429	0	0	2.5	2	0
Male	19	1	0.642857	0.5	0	1	0.25	1.75
Female	19	1	0.571429	2	0	2.5	0	2
Female	19	1	0.571429	0	0.25	0	0	2
Male	20	1	0.785714	0	0	0	0.75	2
Male	21	1	0.928571	0	0	0	2.25	1
Male	22	1	1.07143	0	0	0.5	0	3.75
Female	18	1	0.642857	1.5	0	0.5	0.75	1.5
Male	20	1	1.28571	0	1.5	6.25	1	2
Female	19	1	0.642857	0	0	0.75	0.5	1.75
Male	22	1	1.35714	0	0.25	2.5	1.25	1.75
Male	18	1	1.71429	0	0	0	1	3
Female	19	1	0.714286	0	0	1.25	0	2
Female	19	1	0.714286	0	0	0.5	0	2.25
Female	19	1	0.714286	0	2.75	2	0	1.75
Female	19	1	0.785714	0	0	3.5	0.25	2.5
Female	19	1	0.857143	0	0.25	2.5	0	2
Female	24	1	0.857143	0	0	0	1.25	1.75
Female	20	1	0.928571	0	0	4	0.5	2.75
Female	19	1	0.928571	0	0	4.75	2.5	0.75
Female	20	1	1	0	0	5.5	0	3.5
Female	19	1	1	0	0	7.5	0	3.5
Female	20	1	1.07143	0	0.25	2	1	2
Female	20	1	1.14286	2	1	2.5	0.75	2.25
Female	19	1	1.28571	0	0	1.75	0.75	2.5
Female	21	1	1.5	0	1.25	1.75	1	1.5
Female	19	1	1.64286	0	0	0.75	0	4.75
Female	21	1	1.64286	0	0.25	0.75	1.5	3.75
Female	19	1	1.64286	0	0	1	1.25	3.75
Female	22	1	1.71429	0	1.75	0	0	3.5
Female	20	1	2.14286	0	1.25	2.75	0.75	2.75
Female	19	1	2.28571	0	0	8	0	8
Female	19	1	2.78571	0	1	7.75	2.25	1.5
Female	4	2	0.142857	0	0.25	1	0	0.25
Female	26	2	0.142857	0	0	0.75	0	0
Female	20	2	0.214286	0.5	0.25	0	0	0.25
Female	20	2	0.214286	0	0	0	0.25	0.5
Female	18	2	0.214286	0	0	0.5	0.25	0.5
Female	18	2	0.214286	0	0	1.75	0	0.75
Female	21	2	0.285714	0	0	1.75	0	1
Female	20	2	0.285714	0	0	1	0.25	0.75
Female	20	2	0.285714	0	0	3.5	0	1
Female	20	2	0.357143	0	0.25	0	0.5	0.75
Female	17	2	0.357143	0	0.5	1.25	0	0
Female	20	2	0.357143	0	0	0	0.25	1
Female	18	2	0.428571	0	0	1.75	0	1.5
Female	20	2	0.428571	4	0	5	1.5	0
Female	21	2	0.428571	0	0	0	0	1.5
Female	19	2	0.428571	0	0	0	0.5	1
Female	24	2	0.428571	0.5	0	3.25	1.5	0
Female	18	2	0.5	5	0	1.25	1	0.75
Female	21	2	0.5	0	0	1.5	0	1
Female	23	2	0.571429	0	0	2.25	0.75	0
Female	18	2	0.571429	0	0	2.5	0.75	1.25
Female	21	2	0.571429	0	0.5	4	0	0.75
Female	19	2	0.642857	0	0	5	0	1.25
Male	20	2	0.142857	1	0.25	1	0.25	0
Female	19	2	0.642857	0	0.75	3	1	1.25
Male	20	2	0.214286	0	0	2	0	0.75
Female	20	2	0.714286	0	0	0.75	0	1.75
Male	20	2	0.214286	0	0.25	0	0.25	0.5
Male	21	2	0.214286	0	0	3	0.5	0
Male	24	2	0.214286	0	0	0	0	0.25
Male	18	2	0.285714	0	0	0.75	0.5	0
Male	19	2	0.285714	0	0	0.75	0.5	0.5
Male	18	2	0.5	0	0	1	0	1.75
Male	20	2	0.642857	0	0	0.75	0.25	1.75
Male	19	2	0.642857	0	0	0.75	1	1.25
Male	20	2	0.785714	0	0.25	2.25	1.5	1.25
Male	19	2	1	0	0	3	0	3.25
Male	18	2	1.21429	2.5	0	0	1	2.5
Male	19	2	1.78571	0	0	1.75	2.25	1.75
Female	19	2	1	0	0	3.5	0	1.75
Female	22	2	1	0	0.5	2.25	0.75	1.5
Male	20	2	1.85714	0	0	2.75	1	4
Female	18	2	1.07143	0	0	3	0	3.75
Female	18	2	1.14286	0	0	0	0	4
Female	20	2	1.14286	0	0	4.75	1.25	1.5
Female	19	2	1.21429	1	0	1.5	0	3.75
Female	18	2	1.21429	0	0	2.75	0.5	3.75
Female	18	2	1.28571	0	0	0.75	1.5	2.25
Female	19	2	1.35714	0	0	0	0	4.75
Female	20	2	1.5	0	0	4.5	2.25	3
Female	20	2	2.85714	0	0	6.75	1.5	6
Female	20	3	0	0	0	0	0	0
Female	18	3	0.214286	0	0	0	0	0.75
Female	20	3	0.428571	0	0.5	0.5	0.75	0.75
Female	18	3	0.5	0	0	0.75	1	0.5
Female	18	3	0.5	0	0	0	0.75	1
Female	19	3	0.642857	0	0	2.5	0.25	2
Female	20	3	0.714286	0	0	2.5	0	1.5
Female	19	3	0.714286	0	0	3.75	0.25	1.75
Female	18	3	0.714286	0	1	2.5	0.5	1.5
Female	18	3	0.714286	1.5	0	0	0.75	1.25
Female	19	3	0.785714	2	0	0	0.75	2
Female	18	3	0.785714	0	0	2.75	0	1.75
Female	21	3	0.785714	0	0	2.75	1.25	1.5
Female	18	3	0.857143	0	2	1.25	0.75	0.5
Female	19	3	0.857143	0	0	0	1.25	1.75
Female	18	3	0.928571	0	0	2.75	1	2.25
Female	17	3	0.928571	0	0	0	0	3.25
Male	20	3	0.285714	0	0	0.25	0	1
Male	23	3	0.428571	2	0.75	2.75	0.25	0
Female	21	3	1.07143	0	0.75	4.5	0.5	0.75
Male	19	3	0.785714	0	0.75	0	0.75	2
Male	19	3	0.785714	0	0.5	0.75	0	2.75
Female	22	3	1.14286	0	0	3.75	1.25	2.75
Male	19	3	0.928571	0	0	2.25	0	3.25
Male	21	3	2.28571	0	1.75	4.25	4.25	1.5
Female	20	3	1.21429	0	0	4.25	0	4.25
Male	22	3	3.42857	4.5	4.5	4.75	1.75	4.75
Female	19	3	1.28571	0	0	4.25	0.25	2.5
Female	19	3	1.28571	0	0	4.75	1.75	2.75
Male	18	3	4	0	1	4.5	1	8
Female	24	3	1.35714	1	0.75	3	1	2.75
Female	20	3	1.64286	0	1	3.75	2	3.75
Prefer not to say	21	3	1.92857	0	0	2.25	2.25	3
Female	19	3	2.14286	0	0	2.25	1.75	4.75
Female	19	3	2.5	0.5	3.75	4.5	2	1.25
Female	43	4	0.285714	0.5	0	2	0.5	0.5
Female	19	4	0.5	0	0	1	0.75	0.75
Female	20	4	0.571429	0	0	1.5	0	2
Female	18	4	0.642857	0	0	1	0.5	1.25
Female	19	4	0.714286	0	0	3.25	0.5	1.5
Female	23	4	0.785714	2	0.25	3	0.5	1
Female	18	4	0.857143	1.5	1.5	2.75	0.75	0
Female	20	4	0.928571	0	0	0	0	3.25
Female	20	4	1	1	1.25	1.25	0.75	1.25
Female	18	4	1.14286	0	1.25	0	1.75	0.25
Female	20	4	1.21429	0	0	1.75	0	2.75
Male	20	4	0.571429	0	0	0	0.5	1.25
Male	19	4	1.28571	0	0.5	1.75	1	1.25
Male	20	4	1.5	0	0	0	2.25	3
Female	19	4	1.5	0	1.5	5.25	0.75	1.75
Male	19	4	1.57143	0	0	5.25	0.75	3.75
Female	26	4	1.5	0	0	0	0	5.25
Female	19	4	2.21429	0	0	1.75	3.5	3.25
Female	19	4	2.42857	4.5	1	4.75	3	2.25
Female	19	4	3	2	0	1.5	3.5	5
Female	19	5	0.5	0.5	0	0	0.25	1.25
Female	19	5	0.571429	2	1.75	4	0.75	1
Female	19	5	0.785714	0	0	1.75	0.5	1
Female	22	5	1.14286	0	0.25	0	1.5	2.5
Female	18	5	1.5	0	0	0	0	4
Male	23	5	0.714286	0.5	0	1	1	0.25
Male	28	5	1	3	2.25	0	0	1
Female	19	5	1.57143	0	2.5	0.5	1.5	2.25
Male	21	5	1.07143	0	0	0	1.25	2.5
Male	20	5	1.5	0	0	3.25	0.75	4
Female	19	5	1.71429	0	0	1.75	1	3.25
Male	19	5	1.64286	0	0	2.25	2.5	2
Male	19	5	2	0	2.25	1.5	2.25	1.5
Male	22	5	3.28571	0	0	2	1.75	6.5
Female	21	5	1.78571	0	0	3	1	5.25
Female	19	5	2	0	0	0	1	6
Female	19	5	2.07143	0	0	5	2	2.5
Female	19	5	2.28571	2.5	0	3	1.5	5.25
Female	24	5	2.35714	3.5	2	3.5	1	3.25
Female	18	5	2.42857	0	1	5	1.5	4.25
Female	19	5	2.42857	0	0	6	0	3.5
Female	19	5	3.14286	0	0	0.75	1.25	5
Female	19	5	3.92857	0	0.5	4	4	3.25
Female	19	6	0	0	0	0.75	0	0
Female	18	6	0.642857	0	0.5	0.75	0.25	0
Female	19	6	1.21429	0	0	0.5	0.5	2.25
Female	19	6	1.21429	0	0	2.5	1.75	2.5
Female	20	6	1.28571	0	0	2.5	2	2
Female	19	6	1.35714	0	0	3.5	2.25	1.75
Male	18	6	1.35714	3.5	0.5	0.75	0.5	3
Female	19	6	1.85714	0	0	3.25	2.25	2
Female	19	6	2	0	0	5.5	2.75	3.75
Female	19	6	2.14286	0	1	0	1.5	3
Female	18	6	3.5	0	1.25	6.75	3.5	3.75
Female	21	6	4.07143	0.5	1.75	2	2.25	9
Female	20	6	5.42857	2.5	2.5	6	5.25	5.25
Female	20	7	0.5	0	0	0	0.5	0.5
Prefer not to say	42	7	0.571429	0.5	1	0.75	0.25	1.5
Female	20	7	0.571429	0	0	0.25	0.5	1.25
Female	18	7	1	0	0	4.5	1.25	1.5
Male	21	7	0.714286	0	0	0.75	0.25	1.75
Female	19	7	2.42857	0	0	1	3.5	5
Female	19	7	2.5	0.5	0.25	0.5	4.25	0.5
Female	20	7	2.5	0	0	3.75	2.75	4.25
Female	20	7	2.64286	1	0.5	8.75	2.25	6
Female	19	7	2.71429	0	0	1.75	4	3
Female	20	7	2.85714	4	0.75	4.25	3.5	3.25
Female	19	7	3.85714	0	0	5	3.5	3.25
Female	20	8	0.714286	0	0.25	1	0.5	1.25
Female	18	8	0.928571	0	0	0	1.75	1.25
Female	19	8	1.14286	0	0.25	0.75	1	2
Female	18	8	1.21429	0	0	5.25	1.5	1
Female	19	8	1.42857	0	0	2.5	1.25	1.25
Female	19	8	1.57143	0	0	3.25	1.5	1.75
Female	20	8	1.85714	3	0	2.5	1.5	3
Male	19	8	1.42857	0	0	6	1.5	2.25
Female	29	8	2.35714	0	1.5	1	2.25	3.25
Male	19	8	1.71429	0	0	1.25	0.5	4
Female	24	8	2.92857	2	0.25	4.25	3.5	4
Male	18	8	3.85714	3	4	8.25	1.25	6.25
Female	20	8	3.28571	0	0.75	5	4.25	6.5
Male	21	8	4.42857	3	1.25	8	4.25	7
Female	21	8	4.35714	7.5	1.5	6.75	6.5	7
Female	20	9	0.5	0	0	1.25	0.5	1
Female	19	9	1	0	0.25	0.5	1	2
Female	32	9	1.35714	2	1	2.5	1.5	1.5
Female	19	9	2	0	0	2.25	0.75	4
Female	18	9	2.92857	0	0.5	5	4.75	2.5
Female	20	9	2.92857	0	0	4.75	3	4.5
Female	21	9	3.28571	0	0.75	2.5	3.75	5.25
Male	18	9	0.857143	0	0	0.75	1.5	0.5
Female	19	9	4.07143	0	0	7.5	5	7
Female	19	9	5	3.5	3.25	4.75	6.25	4.75
Female	20	9	5.14286	5	1.25	3.5	6	4.5
Female	18	9	5.21429	0	2	8.5	4.25	6
Female	19	10	1.64286	0	0.5	1.75	1.75	2.25
Male	37	10	1.71429	1	1.25	2.5	1.75	2.5
Female	20	10	4.42857	1	4.75	4	3.25	5.5
Female	20	11	1.14286	0	0	1.25	1.5	1.5
Female	50	11	1.21429	2	0	4.5	1.25	1.5
Female	18	11	1.5	0	0	5.5	0.75	2.25
Female	20	11	2.71429	0.5	0	1.5	2	4
Female	19	11	4	0	0	0	3.75	5.25
Female	19	11	8.21429	3	6.5	9	8.5	8.5
Female	26	12	1.28571	0.5	0	1.5	1.25	1.25
Female	21	12	1.85714	0	0.25	3	2	3
Female	21	12	3.07143	6	1.25	5.25	2	5.5
Female	27	12	3.71429	6	0.75	5.5	2.5	5
Male	18	12	2.78571	0	0	6.25	3	2.5
Male	28	12	4.14286	4.5	2.75	5.75	3.75	5.5
Female	17	12	5.64286	4.5	0	2.75	6.75	6.25
Female	28	14	1.71429	0	0	1.25	2	1.75
Female	19	14	3.35714	4	2.75	4.25	3.5	3.25
Male	23	14	3.28571	1.5	2.25	2.75	2.75	4
