# Supplementary material for: Vicarious experiences of touch (mirror touch) in a Chinese sample: Cross-cultural and individual differences
Source: PLoS One. 2022 Nov 18;17(11):e0266246. doi: 10.1371/journal.pone.0266246 (PMC9674153; doi:10.1371/journal.pone.0266246)
Supplement: S2 File — (XLSX) [file pone.0266246.s002.xlsx]

## Sheet: Sheet1
gender (male 1, female2)	MT-score	The intensity when seeing human touch	The intensity when seeing object touch	The intensity when seeing dummy touch	The intensity when seeing itch	The intensity when seeing finger touching a human body	The intensity when seeing knife touching a human body	AGE
1	0	0	0	0	0	0	0	18
1	0	0	0	0	0	0	0	20
1	0	0	0	0	0	0	0	25
1	0	0.285714	0	0	0.5	0	1	23
1	0	0	0	0	1.5	0	0	22
1	0	0	0	0	0	0	0	21
2	0	0.214286	0	0	2.75	0	0.75	21
1	0	0	0	0	1.25	0	0	20
2	0	0	0	0	0	0	0	21
1	0	0.5	0	0.75	0	0.75	0	20
2	0	0	0	0	0	0	0	21
2	0	0	0	0	0	0	0	21
2	0	0.214286	0	0	0	0	0.75	21
1	0	0	0	0	0	0	0	20
1	0	1.78571	0	1.25	2.25	3.25	1	21
1	0	0	0	0	0	0	0	20
2	0	0	0	0	0	0	0	21
2	0	0.285714	0	0	1.5	0	1	20
1	0	0.642857	0	0	0	0	2.25	20
1	0	0	0	0	0.75	0	0	19
1	0	0.571429	0	0	2.25	1.5	0.5	20
2	0	0	0	0	0	0	0	20
2	0	0.357143	0	0	0	0	1.25	20
2	0	0	0	0	0	0	0	20
2	0	0	0	0	0	0	0	20
2	0	0	0	0.5	2	0	0	20
2	0	0	0	0	0	0	0	20
2	0	0	0	0	0	0	0	19
1	0	0	0	0	0	0	0	19
2	0	0	0	0	3.75	0	0	19
1	0	0	0	0	2	0	0	19
2	0	0	0	0	0	0	0	20
2	0	0.571429	0	0	0.5	0	2	20
2	0	0.928571	0	0	3.75	0	3.25	19
1	0	0.5	0	1.5	0	1.75	0	19
2	0	0.642857	0	0	0.5	0.75	1.5	20
1	0	0	0	0	3	0	0	20
1	0	0	0	0	0.5	0	0	19
2	0	0	0	0	0	0	0	20
2	0	0	0	0	0	0	0	20
2	0	0.857143	0	0	0	0.5	2.5	19
2	0	0	0	0	2.25	0	0	19
1	0	0	0	0	0	0	0	19
2	0	0.928571	0	0.5	3	1	2.25	20
1	0	0	0	0	0	0	0	19
1	0	0.5	1	0	0	0	1.75	19
2	0	1.5	0	0	4.75	2.75	1.75	19
2	0	0	0	0	0	0	0	21
1	0	0	0	0	0	0	0	18
1	0	0	0	0	0	0	0	20
2	0	0	0	0	0.5	0	0	20
1	0	0	0	0	0	0	0	19
2	0	0	0	0	0	0	0	20
2	0	0	0	0	2	0	0	19
1	0	0	0	0	0	0	0	19
1	0	0	0	0	3.25	0	0	19
2	0	0	0	0	0	0	0	20
1	0	0.571429	0	0	0	0	2	18
1	0	1.42857	0	0	0	0	5	18
2	0	0	1.5	0	0	0	0	20
2	0	1.21429	2	0	7	0	4.25	19
2	0	0.428571	0	1	2	0	0	21
1	0	0	0	0	0.5	0	0	20
2	0	0	0	0	0	0	0	19
2	0	0	0	0	0	0	0	20
1	0	0	0	0	0	0	0	19
1	0	0	0	0	0	0	0	17
2	0	0	0	0	4.25	0	0	19
2	0	0	0	0	0	0	0	19
2	0	0	0	0	0	0	0	20
2	0	1.21429	0	0	0.75	0	4.25	19
2	0	0	3	0	0	0	0	19
1	0	0	0	0	0	0	0	16
1	0	0	0	0	0.25	0	0	19
2	0	0	0	0	2.25	0	0	19
2	0	0	0	0	4.75	0	0	19
2	0	0.428571	0	0	1	0	1.5	20
2	0	0	0	0	0	0	0	19
2	0	1.5	0	0	5.25	0	5.25	19
2	0	0	0	0	0.5	0	0	18
2	0	0	0	0	0	0	0	19
2	0	0	0	0	0	0	0	19
2	0	0	0	0	2	0	0	19
2	0	0	0	0	4	0	0	19
2	0	0	0	0	2	0	0	19
2	0	0.428571	0	0	3.75	0.75	0	19
2	0	0	0	0	0	0	0	19
2	0	0	0	0	0	0	0	18
2	0	1.85714	0	0	0	0	6.5	18
2	0	0.285714	0	0	1.25	0	1	18
2	0	0	0	0	1.25	0	0	19
2	0	0	0	0	0	0	0	19
2	0	0.785714	0	0	0.5	0	2.75	19
2	0	0	0	0	1.5	0	0	19
2	0	0	0	0	0	0	0	18
2	0	0.214286	0	0	1.25	0	0.75	19
2	0	1.57143	0	0.75	0.75	0	5.5	18
2	0	0	0	0	1.5	0	0	19
2	0	0	0	0	0	0	0	19
2	0	0	0	0	3	0	0	19
2	0	0	0	0	6.25	0	0	20
2	0	0	0	0	4	0	0	19
2	0	2.57143	0	0	5.75	3	6	19
2	0	1.07143	0	0	1	0	3.75	19
2	0	0	0	0	0	0	0	18
2	0	0.428571	2	0	0	0	1	19
2	0	1.07143	0	0	0	2	1.75	20
2	0	0	2	0	2.5	0	0	23
2	0	0	0	0	0	0	0	18
2	0	0	0	0	2.25	0	0	20
2	0	0	0	2.25	0	0	0	18
2	0	0	0	0	0.5	0	0	20
2	0	0	0	0	0	0	0	18
2	0	0	0	0	0	0	0	19
2	0	0.857143	0	0	0.5	0	3	19
2	0	0.428571	0	0	2.25	0	1.5	18
2	0	0.142857	0	0	1.5	0	0	18
2	0	0	0	3	8.25	0	0	18
2	0	0.714286	0	0	0	0	2.5	18
2	0	0	0	0	0.75	0	0	18
2	0	1.5	0	0	8	0	5.25	18
2	0	0.571429	0	0	2	0	2	18
2	0	0.571429	0	0	0	0	2	20
2	0	0	0	0	1.25	0	0	20
2	0	0	0	0	0	0	0	18
2	0	0	0	0.5	3.75	0	0	19
2	1	0.142857	0	0	3.5	0	0	23
2	1	0.928571	0	0	3.75	0.5	2.75	19
2	1	0.714286	0	0	0	0	2.5	21
2	1	0.857143	1.5	0	2.25	0	3	21
2	1	0.142857	0	0	0	0	0.5	20
2	1	0.214286	0	0	1.25	0	0.75	20
2	1	0.142857	0	0	3.5	0	0	19
2	1	0.142857	0	0	1	0	0	19
2	1	0.142857	0	0	1	0	0.5	20
2	1	0.0714286	0	0	0.25	0	0.25	20
1	1	2.14286	0	0.75	3	2.25	1.25	21
1	1	1.71429	0	0	1.5	0	6	21
1	1	0.142857	0	0.5	0	0	0.5	19
1	1	0.142857	0	0	2.25	0.5	0	20
1	1	0.214286	0	0	0	0	0.75	20
1	1	0.142857	0	0	2	0	0.5	20
2	1	0.214286	0	0	1	0.75	0	18
2	1	2.71429	4.5	1.75	0	3	6.5	19
1	1	0.428571	0	0	5.25	0	1.5	19
1	1	1.42857	2.5	0.5	4.25	1.75	1.75	19
2	1	0.142857	0	0	2.25	0	0	19
1	1	0.142857	0	0	0	0.5	0	18
2	1	0.214286	0	0	0	0.75	0	19
2	1	0.214286	0	0	0.75	0	0.75	19
2	1	0.785714	0	0	0.5	0	2.75	19
2	1	0.142857	0	0	2	0	0	18
2	1	0.428571	0	0	1	1.5	0	18
2	1	0.785714	0	0	2.5	0	1.75	19
2	1	0.714286	0	0	1.75	0.5	1	18
2	1	1.42857	6	1	3.25	1.75	3.25	18
2	1	1.78571	0	0	0	0	6.25	16
2	2	0.5	0	0	4.25	0	1	20
2	2	1.07143	0	0	1.25	0	2.25	20
2	2	0.642857	0	0	3.5	0	2.25	20
2	2	2	0	0	0	0	7	20
2	2	0.642857	0	0	0	0.5	1.75	20
2	2	0.357143	0	0	0	0.5	0.75	19
2	2	1.35714	1.5	1.75	0	0.5	3.75	19
1	2	1.71429	0	0	0	0	3	21
1	2	0.714286	0	0	0	0	2.5	19
1	2	1.78571	0	1.75	3.5	0.75	2.75	20
1	2	0.642857	0	2.5	2.5	1.25	0	20
1	2	0.714286	1	0	0	0	2	20
1	2	0.571429	0	0	0	0	1.25	19
1	2	1.42857	0	0	0	0.75	3.5	19
1	2	1	0	0	2.25	0	3.5	19
2	2	1.71429	0	0	0	0	6	18
1	2	0.928571	0	0	0	0	3.25	19
1	2	1.07143	0	0	0	1	2.75	16
2	2	3.78571	2.5	1.75	6	3.75	6	19
2	2	0.5	0	0.5	0.5	0	1.75	18
2	2	0.642857	0	0	2.75	0.75	1.5	18
2	2	1	0	1	0.25	0	3	18
2	2	0.857143	0	0	2.25	0	3	18
2	2	0.857143	0	0	1.75	0	1	18
2	2	0.285714	0	0	0	0	1	17
2	2	0.785714	0	0	1	0	2.25	19
2	3	1.5	1	0.5	3.75	1.25	1.75	21
2	3	0.571429	0	0	0	0	2	19
2	3	0.428571	0	0	0	0	1.5	20
2	3	7.07143	7.5	6	4.5	6.25	7.75	20
2	3	1.85714	0	0	0	0	6.5	21
2	3	0.642857	0	0	2.5	0	2.25	18
1	3	1.35714	3	0	4.5	0	4.75	21
1	3	7.78571	7.5	8.25	7.5	7.75	8	21
1	3	0.642857	0	0	2	0.75	0.75	19
1	3	0.928571	0	0	0	2.25	0	19
1	3	0.857143	2.5	1.5	1.25	0.75	0	19
1	3	1.92857	0	0	2.75	1	5.75	18
2	3	1	0	0	0.75	1	1	19
1	3	0.857143	0	0	0	0.5	1.5	19
1	3	1.35714	0	0	0.5	0	4.25	18
2	3	1.28571	0	1.25	0	0	3	19
2	3	0.714286	0	0	0	1	1	19
2	3	0.5	0	0	2	0.5	0.75	18
2	3	1.35714	0	0	2	0	4.75	18
2	3	0.714286	0	0	1.5	0.5	1.25	18
2	3	1.07143	0	0	0	0.75	2.25	18
2	3	1.5	0	0	0	0	5.25	20
2	3	0.714286	0	0.25	3.5	0.25	2.25	20
2	4	1.85714	0	0	2	1.25	3.25	20
2	4	1.85714	1	1	2.5	2.75	1.75	19
2	4	1.85714	0	1.25	6.5	0	4.75	19
2	4	0.785714	0	0	2.25	0.75	1	18
2	4	1.21429	0	0.5	2.75	1.75	1.25	19
2	4	0.928571	0	0	0	0	3.25	19
2	4	0.785714	1.5	0	0	1.25	0.5	19
2	4	0.642857	0	0	1	0.5	1.75	19
2	4	1.64286	0	0	0	0	5.75	19
1	4	0.571429	0	0	0.5	0	1.5	20
1	4	0.857143	0	1	0	0	3	19
2	4	2.5	0	0	1.75	1	4.25	20
2	4	0.642857	0	0	0	0	2.25	19
1	4	0.714286	0	0	0	0.5	2	20
1	4	0.785714	0	0	0	0	2.75	19
2	4	1.42857	3	0	3.75	0.75	1.5	18
2	4	1.85714	0	0.75	0.5	0	5.5	19
2	4	0.571429	0	0	1.5	0	1.5	19
2	4	0.857143	0	0	2.75	0.5	2.5	19
1	4	0.928571	0	0	0	0.5	2.75	19
1	4	2.71429	0	2.75	7.75	1.25	7	18
2	4	1	0	0	2	0.75	2	19
2	4	1.07143	0	0	0	0	3.75	18
2	5	0.785714	0	0	2.25	0.75	1.5	20
2	5	6.92857	3.5	0	7	6.75	7	20
2	5	1.71429	0	0	0	0	4.25	20
2	5	2.64286	0	0	2.75	4.25	3.75	19
2	5	1.92857	1.5	0	2.25	2	3.25	19
2	5	1.28571	0	0	0.75	1	3	19
2	5	1.14286	0	0	0.75	1.25	2.25	20
2	5	0.857143	0	0	2.5	0.5	0.5	19
2	5	3.85714	0	0	3.75	3.25	5.75	19
2	5	2.85714	6.5	0	3.25	1.25	6	19
2	5	1.71429	0	1	1.5	2.75	2.75	18
2	5	3.92857	3.5	3	6.75	5.5	1.25	19
2	5	1.35714	1	0.5	2	1.5	1.75	19
1	5	1.35714	0	0	0.75	0.75	2.75	19
1	5	1.07143	0	0	0	0.75	1.75	19
1	5	1.57143	0	0	2	2	3.5	18
1	5	0.785714	0	0	2.5	0.5	2.25	18
2	5	1	0	0	0	0.75	2	18
2	5	3.5	0	0	0	2.75	7.25	19
2	5	3.57143	0	0	6.5	1.5	7	18
2	6	1.42857	0	3	1	1.5	1	20
2	6	3.42857	0	0.75	5.25	1	6.25	19
2	6	1	0	0	0.75	1	0.5	20
2	6	1.64286	0	0	3	1	2.5	19
2	6	4	0	0	3	2	5.5	20
2	6	1.71429	2	0	4.25	0.5	4.5	19
2	6	1.57143	0	0	0	3.5	0.75	19
1	6	1.35714	0	1.5	4.75	1.75	3	19
1	6	1.92857	0	1.5	4.5	0.75	3.75	20
2	6	3.35714	0	1.5	0	2.25	5	18
2	7	2.78571	0	0	6.75	3.5	1.75	19
2	7	2.42857	0	0	1	1.25	1.75	20
2	7	1.71429	0.5	0.75	1	0.25	2	20
2	7	1.5	0	0	2.25	1.25	2.5	19
2	7	1.14286	0	0	2.5	2	1	19
2	7	5.14286	0	2.25	5.75	1.5	8.25	19
2	7	1.57143	4	0	1.5	1.5	2.25	19
2	7	1.07143	0	0.5	2.25	1.75	0	18
2	7	1.28571	0	0	0	1	3	19
1	7	4.21429	0	0	6	3.25	5.5	18
1	7	1	0	0	0	0.5	2	17
2	8	1.57143	1	0.5	3	0.75	2.25	19
2	8	2.35714	0	1	2.25	2	3.75	20
2	8	1.42857	1.5	0.75	2	2	1.25	20
2	8	5.42857	0	0	5.75	5.25	6.25	19
2	8	3.21429	1	2.25	6.75	1.75	5.75	19
1	8	4.92857	2.5	3.5	3.5	5.5	3.75	20
2	8	4	0	0	7	3	7	19
2	8	3.92857	0	0	5.5	3.75	5.75	18
2	9	3.35714	1	4	0	3.25	4.5	19
2	9	4.42857	2	3.75	5.75	4	6	20
2	9	2.07143	0	0	3.75	2.75	2.75	20
2	9	1.35714	0	0	2	0.75	2	18
2	9	1.92857	0	0	2	1.5	2.25	19
1	9	3.57143	0	0	3.5	3	5.25	18
1	9	3.35714	2	2	3	3.5	2.75	18
2	10	1.64286	0	0	3	1.75	2.5	20
2	10	6.71429	0	6	7.5	6.5	6.5	19
2	10	3.71429	1	3	4	3.75	3.75	18
2	10	1.92857	0	1.5	2	1.5	2.25	19
1	10	4.14286	0	0	4	3.75	4.5	18
2	10	6	0	4.75	0	6.25	5.5	19
2	11	2.78571	0	2.25	3.25	2.5	4	19
2	11	3.85714	0	1	3.25	3.5	3.75	18
2	11	3.07143	0	0	4	3	4	18
1	11	3.64286	0	0	0	3.75	5	19
1	11	1.92857	0	0	5.25	1.5	3.25	18
1	12	2.21429	0	0	2	2.25	2.25	21
1	14	2.64286	2	2	1.5	2.75	3.25	19
